# Supplementary material for: Paired Electrolysis Enabled Cyanation of Diaryl Diselenides with KSCN Leading to Aryl Selenocyanates
Source: Molecules. 2023 Feb 1;28(3):1397. doi: 10.3390/molecules28031397 (PMC9919590; doi:10.3390/molecules28031397)
Supplement: Supplementary file 1 [file molecules-28-01397-s001.zip]

Archive with 1 entries (1 files):
- molecules-2151722-supplementary.pdf
